# Supplementary material for: An R-Package for the Deconvolution and Integration of 1D NMR Data: MetaboDecon1D
Source: Metabolites. 2021 Jul 13;11(7):452. doi: 10.3390/metabo11070452 (PMC8305572; doi:10.3390/metabo11070452)
Supplement: Supplementary file 1 [file metabolites-11-00452-s001.zip]

Archive with 1 entries (1 files):
- metabolites-1285331-supplementary.pdf
